# Supplementary material for: Predicting ‘pain genes’: multi-modal data integration using probabilistic classifiers and interaction networks
Source: Bioinform Adv. 2024 Oct 18;4(1):vbae156. doi: 10.1093/bioadv/vbae156 (PMC11549022; doi:10.1093/bioadv/vbae156)
Supplement: vbae156_Supplementary_Data [file vbae156_supplementary_data.zip]

Archive with 1 entries (1 files):
- vbae156_Supplementary_Data.eps
